# Supplementary material for: Protective Effect of Betulin on Streptozotocin–Nicotinamide-Induced Diabetes in Female Rats
Source: Int J Mol Sci. 2024 Feb 10;25(4):2166. doi: 10.3390/ijms25042166 (PMC10888537; doi:10.3390/ijms25042166)
Supplement: Supplementary file 1 [file ijms-25-02166-s001.zip]

Archive with 1 entries (1 files):
- ijms-2837121-supplementary.pdf
